# Supplementary material for: Bioactive Naphtho-α-Pyranones from Two Endophytic Fungi of the Genus Polyphilus
Source: Antibiotics (Basel). 2023 Aug 2;12(8):1273. doi: 10.3390/antibiotics12081273 (PMC10451773; doi:10.3390/antibiotics12081273)
Supplement: Supplementary file 1 [file antibiotics-12-01273-s001.zip]

Archive with 1 entries (1 files):
- antibiotics-2537628-supplementary.pdf
